# Supplementary material for: arrayCGHbase: an analysis platform for comparative genomic hybridization microarrays
Source: BMC Bioinformatics. 2005 May 23;6:124. doi: 10.1186/1471-2105-6-124 (PMC1173083; doi:10.1186/1471-2105-6-124)
Supplement: Additional File 1 — Comparison between different already available arrayCGH software programs and arrayCGHbase for the analysis and visualization of arrayCGH data. [file 1471-2105-6-124-S1.xls]

## Sheet: Blad1
	arrayCGHbase	MCGH	SeeGH	CGHanalyzer	aCGH-Smooth	CGH-Explorer	CGH-Miner	Normalise Suite	BASE	Express Yourself
SOFTWARE
web based	+	-	-	-	-	-	-	-	+	+
Operating System independent	+	+	-	+	-	-	-	-	+	+
open source	+	+	-	-	-	+	+	-	+	-
plug-in architecture	+	-	-	+	-	-	-	-	+	-
software freely available	+	+	+	+	+	+	+	+	+	+
additional commercial software required	-	+	-	-	+	+	+	-	-	-
microarray platform independent	+	-	+	+	+	+	+	+	+	-
DATABASE
MIAME supportive LIMS	+	-	-	-	-	-	-	-	+	-
SQL query window	+	-	-	-	-	-	-	-	+	-
DATA PROCESSING
background correction	+	+	-	+	-	+	-	+	+	+
feature flagging / selection	+	+	+	+	-	+	-	+	+	+
normalization
* median ratio	+	+	+	+	-	+	-	+	+	+
* pin/block	+	+	-	+	-	+	-	+	+	+
* intensity dependent (Lowess)	future	-	-	+	-	+	-	+	+	+
quality control
* intensity scatter plot	+	-	-	-	-	-	-	-	-	+
* ratio histogram	+	-	+	-	-	-	-	+	-	+
* ratio - intensity plot (MA plot)	+	-	+	-	-	-	-	+	-	+
result visualization
* chromosome based graphics	+	-	+	+	-	+	-	+	-	-
* zoomable graphics	+	+	+	+	+	+	-	+	-	-
* genome browser view	+	-	-	-	-	-	-	-	-	-
* virtual slide view	+	-	-	-	-	-	-	-	-	+
* multiple experiment comparison	+	-	-	+	-	+	+	+	-	+
* breakpoint identification	future	-	-	-	+	+	+	+	-	-
automatic identification of aberrant reporters	+	-	-	-	-	+	+	-	-	-
data sharing between users/labs + possibility to make data publicly available	+	-	-	-	-	-	-	-	+	-
REFERENCES
arrayCGHbase	http://medgen.ugent.be/arrayCGHbase/
Menten B, Pattyn F, De Preter K, Robbrecht P, Mortier G, De Paepe A, van Vooren S, Vermeesch J, Moreau Y, De Moor B, et al: arrayCGHbase: an analysis platform for comparative genomic hybridization microarrays.
MCGH	http://folk.uio.no/junbaiw/mcgh/
Wang J, Meza-Zepeda LA, Kresse SH, Myklebost O: M-CGH: analysing microarray-based CGH experiments. BMC Bioinformatics 2004, 5:74.
SeeGH	http://www.bccrc.ca/ArrayCGH/SeeGH.htm
Chi B, DeLeeuw RJ, Coe BP, MacAulay C, Lam WL: SeeGH--a software tool for visualization of whole genome array comparative genomic hybridization data. BMC Bioinformatics 2004, 5:13.
CGHanalyzer	http://guanine.genomics.upenn.edu/people/faculty/weberb/CGH/html/software.htm
Greshock J, Naylor TL, Margolin A, Diskin S, Cleaver SH, Futreal PA, deJong PJ, Zhao S, Liebman M, Weber BL: 1-Mb resolution array-based comparative genomic hybridization using a BAC clone set optimized for cancer gene analysis. Genome Res 2004, 14:179-187.
aCGH-smooth	http://www.few.vu.nl/~vumarray
Jong K, Marchiori E, Meijer G, Van Der Vaart A, Ylstra B: Breakpoint identification and smoothing of array comparative genomic hybridization data. Bioinformatics 2004.
Normalise Suite	http://www.utoronto.ca/cancyto/index.html?protocols_software/software/index.html
Beheshti B, Braude I, Marrano P, Thorner P, Zielenska M, Squire JA: Chromosomal localization of DNA amplifications in neuroblastoma tumors using cDNA microarray comparative genomic hybridization. Neoplasia 2003, 5:53-62.
CGH-Miner	http://www-stat.stanford.edu/~wp57/CGH-Miner
Wang P, Kim Y, Pollack J, Narasimhan B, Tibshirani R: A method for calling gains and losses in array CGH data. Biostatistics 2005, 6:45-58.
CGH-Explorer	http://www.ifi.uio.no/forskning/grupper/bioinf//Papers/CGH/
Lingjaerde OC, Baumbusch LO, Liestol K, Glad IK, Borresen-Dale AL: CGH-Explorer: a program for analysis of array-CGH data. Bioinformatics 2005, 21:821-822.
Base	http://base.thep.lu.se/
Saal LH, Troein C, Vallon-Christersson J, Gruvberger S, Borg A, Peterson C: BioArray Software Environment (BASE): a platform for comprehensive management and analysis of microarray data. Genome Biol 2002, 3:SOFTWARE0003.
Express Yourself	http://array.mbb.yale.edu/analysis/
Luscombe NM, Royce TE, Bertone P, Echols N, Horak CE, Chang JT, Snyder M, Gerstein M: ExpressYourself: A modular platform for processing and visualizing microarray data. Nucleic Acids Res 2003, 31:3477-3482.
